# Supplementary material for: Amelioration of Reproduction-Associated Oxidative Stress in a Viviparous Insect Is Critical to Prevent Reproductive Senescence
Source: PLoS One. 2014 Apr 24;9(4):e87554. doi: 10.1371/journal.pone.0087554 (PMC3998933; doi:10.1371/journal.pone.0087554)
Supplement: Table S1 — Quantitative PCR primer information utilized in this study. (XLS) [file pone.0087554.s006.xls]

## Sheet: Sheet1 (2)
	Gene		Forward		Reverse
	qPCR/PCR
	MGP1		CTGGATCTTGACCCGTGAAC		GGGGAAGTGATGTTCCTTGA
	MGP7		AGAAATGTATGCCCTGAA		TGAGTGTAGACATTGTAGAA
	Smase1		CCGACCTAACAATATAGC		GTCACCGTCTACATAATAG
	Cu/Zn SOD		TGAGAAAACCTCGAAAATTG		ATGCCAGTGAGATAAACTCG
	Mn/Fe SOD		GTTGGTTGGGCTATAACAAG		ATAGTAAGCATGCTCCCAGA
	Catalase 1		GATTCAGGTGGGTAAGTTGA		ACAGACGTCCCTGTAACATC
	Peroxiredoxin 1		ACTGTTTTCTCATCCTGGTG		ATAAAGCAATGGGTTTAACG
	Thioredoxin peroxidase 1		CCGACAGTCAGTACACACAC		GTATGCCAGTTTCTTCGTTC
	Thioredoxin reductase		GGGGTTTGGGTTATGATG		TCAACCATGGAATCAGCC
	Glutathione perioxidase		TTGGATTGTTTTTCGCTGG		TCGTAAATGCTGCTAGCC
	Tubulin		CCATTCCCACGTCTTCACTT		GACCATGACGTGGATCACAG
	Catalase 2		TGGGGGATTTGGCTACTT		GTGCGCCTTTTTACCTCT
	SOD 3		ATGTTGAGTCAAACGGTAGC		CAAGGTGCGTCCTAAAATAC
	In situ hybridization
	Cu/Zn SOD		TGAACACGCATAAGGATAAG		TAATACGACTCACTATAGGGAGATAGATGATCGGTAAAAGTGG
	Mn/Fe SOD		CAATCTCAGTCGAACAATCA		TAATACGACTCACTATAGGGAGACCAGACATCTATAGCGAATA
	Cu/Zn SOD		TAATACGACTCACTATAGGGAGATGAACACGCATAAGGATAAG		TAGATGATCGGTAAAAGTGG
	Mn/Fe SOD		TAATACGACTCACTATAGGGAGACAATCTCAGTCGAACAATCA		CCAGACATCTATAGCGAATA
