# Supplementary material for: Amelioration of Reproduction-Associated Oxidative Stress in a Viviparous Insect Is Critical to Prevent Reproductive Senescence
Source: PLoS One. 2014 Apr 24;9(4):e87554. doi: 10.1371/journal.pone.0087554 (PMC3998933; doi:10.1371/journal.pone.0087554)
Supplement: Table S2 — qPCR expression of multiple oxidative stress genes through tsetse pregnancy. (XLSX) [file pone.0087554.s007.xlsx]

## Sheet: Table S2
		Time (d)		Cu/Zn sod		Catalase 1		Mn/Fe sod		Peroxiredoxin		Thioredoxin peroxidase 1		Thioredoxin reductase		Glutathione peroxidase		Catalase 2		sod3
		0		0.51 ± 0.23		1.11 ± 0.17		1.94 ± 0.80		0.95 ± 0.02		1.01 ± 0.04		0.71 ± 0.14		0.71 ± 0.12		1.11 ± 0.17		0.51 ± 0.23
		5		1.42 ± 0.55		2.27 ± 0.45		2.06 ± 0.61		1.04 ± 0.11		0.99 ± 0.03		1.08 ± 0.21		0.81 ± 0.10		5.60 ± 1.93		1.42 ± 0.56
		10		1.68 ± 0.44		7.12 ± 0.99		4.01 ± 0.81		1.11 ± 0.03		1.03 ± 0.04		2.22 ± 0.36		0.80 ± 0.25		6.00 ± 1.73		1.68 ± 0.05
		15		3.97 ± 1.21		6.39 ± 0.72		6.42 ± 1.39		1.15 ± 0.03		0.89 ± 0.10		2.06 ± 0.47		0.92 ± 0.14		6.39 ± 2.72		3.97 ± 1.21
		18		4.44 ± 0.56		8.12 ± 1.11		13.21 ± 2.33		1.22 ± 0.12		0.93 ± 0.12		2.15 ± 0.33		1.12 ± 0.11		5.89 ± 1.89		2.87 ± 1.15
		20		4.73 ± 0.26		8.66 ± 1.66		16.32 ± 4.16		1.13 ± 0.03		0.99 ± 0.02		1.84 ± 0.21		1.45 ± 0.40		6.48 ± 3.04		2.49 ± 1.37
		21		4.78 ± 0.76		9.89 ± 2.35		20.67 ± 4.41		1.21 ± 0.05		0.80 ± 0.07		1.74 ± 0.26		1.20 ± 0.29		5.98 ± 2.11		2.65 ± 1.44
		22		5.31 ± 1.13		10.14 ± 3.27		21.69 ± 3.44		0.83 ± 0.20		1.08 ± 0.06		1.91 ± 0.06		1.11 ± 0.17		7.39 ± 3.00		2.25 ± 1.51
		24		0.98 ± 1.57		3.41 ± 0.77		7.27 ± 3.24		0.46 ± 0.21		1.23 ± 0.09		1.79 ± 0.28		1.77 ± 0.27		4.98 ± 2.44		2.67 ± 1.67
		25		1.11 ± 0.32		2.92 ± 1.15		5.09 ± 6.63		0.46 ± 0.31		1.03 ± 0.04		1.75 ± 0.23		1.32 ± 0.19		5.55 ± 2.47		1.66 ± 0.42
		28		3.43 ± 2.66		8.58 ± 2.802		17.99 ± 3.66		0.49 ± 0.02		1.04 ± 0.03		2.03 ± 0.36		1.35 ± 0.31		5.00 ± 2.08		3.43 ± 2.66
