# Supplementary material for: Amelioration of Reproduction-Associated Oxidative Stress in a Viviparous Insect Is Critical to Prevent Reproductive Senescence
Source: PLoS One. 2014 Apr 24;9(4):e87554. doi: 10.1371/journal.pone.0087554 (PMC3998933; doi:10.1371/journal.pone.0087554)
Supplement: Table S3 — Gonotrophic cycle length and fecundity by cycle number for control and si Mn/Fe and si Cu/Zn sod treatment groups. Cycle length is the duration of the gonotrophic cycle in days. Fecundity is probability that pupa was deposited during the cycle. (XLSX) [file pone.0087554.s008.xlsx]

## Sheet: Sheet1
	Cycle	Control				siMn/FE and siCu/Zn sod Treatment
		Cycle Length (days)		Fecundity		Cycle Length (days)		Fecundity
		Mean	Std Dev	Mean	Std Dev	Mean	Std Dev	Mean	Std Dev
	1	18.56	2.4	0.58	0.175	18.23	1.8	0.713	0.032
	2	10.86	0.9	0.9	0.2	10.91	1.6	0.7	0.265
	3	11.22	0.7	0.797	0.162	12.34	1.4	0.497	0.09
	4	10.45	1.2	0.75	0.261	14.54	1.7	0.517	0.091
	5	12.21	1.6	0.757	0.157	13.99	2.1	0.59	0.185
	6	10.45	1.2	0.843	0.068	15.62	1.2	0.383	0.06
	7	11.45	1.2	0.597	0.127	16.22	2.2	0.41	0.087
	8	12.45	0.9	0.687	0.185	16.51	1.8	0.234	0.147
	9	10.98	1.2	0.573	150	17.11	1.7	0.13	0.165
	10	13.23	1.1	0.543	0.179	16.64	1.5	0.033	0.04
	11	16.56	1.7	0.057	0.032	16.23	1.3	0.02	0.02
	12	16.78	1.9	0.02	0.026	15.97	1.1	0.01	0.017
